# Supplementary material for: Characterization of the Complete Mitochondrial Genome of Pedicularis henryi and Its Phylogenetic Implications in Lamiales
Source: Biology (Basel). 2026 Apr 6;15(7):586. doi: 10.3390/biology15070586 (PMC13072282; doi:10.3390/biology15070586)
Supplement: Supplementary file 1 [file biology-15-00586-s001.zip]

Archive with 1 entries (1 files):
- biology-4221742-supplementary.xlsx
