# Supplementary material for: Characterization of the Complete Mitochondrial Genome of Pedicularis henryi and Its Phylogenetic Implications in Lamiales
Source: Biology (Basel). 2026 Apr 6;15(7):586. doi: 10.3390/biology15070586 (PMC13072282; doi:10.3390/biology15070586)
Supplement: Supplementary file 1 [file biology-15-00586-s001.zip › biology-4221742-supplementary.xlsx]

## Sheet: Table S1
Table S1. List of NCBI accession identifiers for mitochondrial genomes of species examined in this study
Family	Species	NCBI Accession Number
Orobanchaceae	Pedicularis chinensis	NC_072955
	Pedicularis henryi	this study（PZ122839）
	Pedicularis kansuensis	NC_072932
	Castilleja paramensis	NC_031806
	Aeginetia indica	NC_069194
	Rehmannia chingii	NC_086751
	Rehmannia glutinosa	OM397952
Lamiales	Ajuga reptans	NC_023103
	Salvia miltiorrhiza	NC_023209
	Aragoa abietina	OK514181
	Aragoa cleefii	OK514182
	Plantago ovata	NC_072975
	Oreocharis esquirolii	PQ850635
	Primulina hunanensis	NC_087815
	Dorcoceras hygrometricum	NC_016741
Outgroup (Solanaceae)	Nicotiana tabacum	NC_006581 1
	Solanum muricatum	NC_083979 1

## Sheet: Table S2
Table S2. Physical distribution of SSR loci within the mitochondrial genome of P. henryi
NO.	SSR type	SSR	size
1	p1	(A)10	10
2	p1	(A)10	10
3	p1	(C)10	10
4	p1	(C)10	10
5	p1	(C)12	12
6	p1	(G)11	11
7	p1	(G)11	11
8	p1	(T)10	10
9	p1	(T)10	10
10	p1	(T)10	10
11	p1	(T)11	11
12	p1	(T)11	11
13	p2	(AG)5	10
14	p2	(AG)5	10
15	p2	(AG)5	10
16	p2	(AG)5	10
17	p2	(AG)5	10
18	p2	(AG)6	12
19	p2	(AT)5	10
20	p2	(AT)5	10
21	p2	(CT)5	10
22	p2	(TC)5	10
23	p3	(AAG)4	12
24	p3	(AGA)4	12
25	p3	(CTT)4	12
26	p3	(GAA)4	12
27	p3	(TAA)4	12
28	p4	(AAAG)3	12
29	p4	(AATG)3	12
30	p4	(AGAA)3	12
31	p4	(ATAA)3	12
32	p4	(ATCG)3	12
33	p4	(CCAG)3	12
34	p4	(CCCT)3	12
35	p4	(CTAT)3	12
36	p4	(CTTT)3	12
37	p4	(CTTT)3	12
38	p4	(CTTT)3	12
39	p4	(GAAA)3	12
40	p4	(GAAA)3	12
41	p4	(GAGC)3	12
42	p4	(GCCG)3	12
43	p4	(GCCG)3	12
44	p4	(GGTC)3	12
45	p4	(TGAA)3	12
46	p4	(TGAA)3	12
47	p4	(TTCG)3	12
48	p4	(TTCT)3	12
49	p4	(TTCT)3	12
50	p4	(TTTC)3	12
51	p4	(TTTC)3	12
52	p5	(AAAAG)3	15
53	p5	(AATAG)3	15
54	p5	(ACTAG)3	15
55	p5	(CTTCT)3	15

## Sheet: Table S3
Table S3. Distribution of tandem repeats in the mitochondrial genome of P. Henryi
NO.	Chr	Size	Copy	Repeat sequence	Percent Matches	Start	End
1	mt	16	1.9	ATATTCCTCCTAGGCG	93	13680	13710
2	mt	13	2	CTAACTATATATA	100	25193	25218
3	mt	10	3.4	TAAGTATAAG	96	49732	49766
4	mt	31	2	CATTGTTCAAATCTTTGACAACACGAAAAAC	93	52846	52906
5	mt	24	1.9	CATTAGATAGTAGAGATAACCCAG	90	57248	57293
6	mt	18	1.9	TAGAAATAGAAGAAGAAT	100	57572	57606
7	mt	18	3.1	TAGCTCTTTCCTCTTCTA	92	185086	185141
